# Supplementary material for: Clinical validation of an open-access SARS-COV-2 antigen detection lateral flow assay, compared to commercially available assays
Source: PLoS One. 2021 Aug 17;16(8):e0256352. doi: 10.1371/journal.pone.0256352 (PMC8370603; doi:10.1371/journal.pone.0256352)
Supplement: S1 Data — (CSV) [file pone.0256352.s006.csv]

	3 Digit ID	Curebase Subject Identifier	Enrollment Date	OA-LFA Qualitative Result	Binax Qualitative Result	Sofia Qualiatative Result	AN Qualitative Result	NP Qualitative Result	NP GHL PCR Viral Copies/uL	AN GHL PCR Viral Copies/uL	Site	USMellIt Score	MSD Nucleocapsid Antigen Concentration (pg/mL)
1	1	Subject-154	1/6/2021	Positive	Positive	Positive	Positive	Positive	28100000	333000	Westminster	5	271204.141
2	2	Subject-082	12/30/2020	Negative	Negative	Negative	Negative	Positive	5.4	0	Westminster	2	6.237883601
3	3	Subject-166	1/11/2021	Negative	Negative	Negative	Negative	Negative	0	0	Westminster	3	34.09963859
4	4	Subject-077	12/30/2020	Negative	Negative	Negative	Negative	Negative	0	0	Westminster	4	4.515203841
5	5	Subject-139	1/5/2021	Positive	Positive	Positive	Positive	Positive	717	111	Norco	0	712.6933134
6	6	Subject-185	1/11/2021	Positive	Positive	Positive	Positive	Positive	1320000	6300	Westminster	5	3444.890146
7	7	Subject-132	1/5/2021	Invalid	Positive	Negative	Positive	Positive	1100	60.2	Norco	0	134.6489797
8	8	Subject-093	12/31/2020	Negative	Negative	Negative	Negative	Negative	0	0	Norco	4	0
9	9	Subject-189	1/11/2021	Negative	Positive	Positive	Positive	Positive	11.4	0.837	Westminster	4	1.176369863
10	10	Subject-084	12/30/2020	Negative	Negative	Negative	Positive	Positive	9.73	0.93	Westminster	3	0
11	11	Subject-115	1/12/2021	Negative	Negative	Negative	Negative	Negative	0	0	Westminster	3	0
12	12	Subject-177	1/12/2021	Negative	Positive	Positive	Positive	Positive	2.66	24.7	Westminster	3	18.13301973
13	13	Subject-160	1/8/2021	Positive	Positive	Positive	Positive	Positive	2490000	175095.644	Norco	4	14725.87075
14	14	Subject-190	1/12/2021	Positive	Positive	Positive	Positive	Positive	245000	334	Westminster	0	1949.586869
15	16	Subject-183	1/12/2021	Negative	Positive	Positive	Negative	Positive	2430	0	Westminster	0	11.24389411
16	19	Subject-022	12/22/2020	Positive	Positive	Positive	Positive	Positive	8860	118	Westminster	0	253.6050634
17	20	Subject-203	1/12/2021	Negative	Positive	Positive	Positive	Positive	739000	31.79767	Norco	3	69.89655998
18	21	Subject-068	12/29/2020	Positive	Positive	Positive	Positive	Positive	6200000	20200	Westminster	5	26414.1676
19	22	Subject-187	1/12/2021	Negative	Negative	Negative	Negative	Negative	0	0	Westminster	4	0
20	25	Subject-063	12/29/2020	Negative	Negative	Negative	Negative	Negative	0	0	Norco	2	0
21	26	Subject-153	1/6/2021	Positive	Positive	Positive	Positive	Positive	7590	1440	Westminster	1	5944.017138
22	27	Subject-178	1/11/2021	Positive	Positive	Positive	Positive	Positive	639	30.87394	Norco	0	845.1882171
23	28	Subject-051	12/27/2020	Positive	Positive	Positive	Positive	Positive	3006.17655	22.2	Norco	4	1447.757832
24	30	Subject-074	12/29/2020	Negative	Negative	Negative	Negative	Positive	2439.33938	0	Norco	0	42.20325531
25	33	Subject-067	12/29/2020	Positive	Positive	Positive	Positive	Positive	1340000	60700	Westminster	3	53894.72755
26	35	Subject-158	1/7/2021	Positive	Positive	Positive	Positive	Positive	338000	3120	Westminster	0	5693.364404
27	36	Subject-155	1/6/2021	Positive	Positive	Positive	Positive	Positive	2460000	706000	Westminster	3	272489.4365
28	38	Subject-085	12/30/2020	Positive	Positive	Positive	Positive	Positive	4980000	674000	Westminster	4	154528.6386
29	41	Subject-206	1/12/2021	Negative	Negative	Negative	Negative	Negative	0	0	Westminster	2	0
30	43	Subject-170	1/11/2021	Negative	Positive	Negative	Negative	Positive	223	0	Norco	0	10.60735481
31	44	Subject-042	12/23/2020	Positive	Positive	Positive	Positive	Positive	65216.17444	25200	Norco	2	88674.9925
32	45	Subject-091	12/31/2020	Negative	Negative	Negative	Negative	Negative	0	0	Norco	3	0
33	47	Subject-174	1/11/2021	Positive	Positive	Positive	Positive	Positive	2070000	145176.8568	Norco	0	50816.64605
34	48	Subject-144	1/6/2021	Positive	Positive	Positive	Positive	Positive	2738338.608	1330000	Westminster	4	230771.278
35	49	Subject-086	12/30/2020	Negative	Negative	Negative	Negative	Negative	0	0	Westminster	5	0
36	50	Subject-209	1/13/2021	Negative	Negative	Negative	Negative	Negative	0	0	Westminster	4	0
37	51	Subject-023	12/23/2020	Positive	Positive	Positive	Positive	Positive	237000	7630	Norco	3	23822.59259
38	52	Subject-125	1/5/2021	Positive	Positive	Positive	Positive	Positive	54615.56641	1780	Norco	2	13963.45298
39	53	Subject-138	1/5/2021	Positive	Positive	Positive	Positive	Positive	4496108.709	10000	Norco	0	6612.674184
40	55	Subject-196	1/12/2021	Negative	Positive	Positive	Positive	Positive	17.1	5.36465	Norco	2	34.35838278
41	56	Subject-151	1/7/2021	Positive	Positive	Positive	Positive	Positive	145000	237000	Westminster	2	234478.3648
42	57	Subject-157	1/7/2021	Positive	Positive	Positive	Positive	Positive	245000	23000	Westminster	4	17092.8021
43	58	Subject-064	12/29/2020	Positive	Positive	Positive	Positive	Positive	3.61E+08	10800	Westminster	4	1889.202547
44	61	Subject-212	1/13/2021	Negative	Negative	Negative	Negative	Negative	0	0	Westminster	3	0
45	62	Subject-202	1/12/2021	Positive	Positive	Positive	Positive	Positive	15100000	717512.116	Norco	4	230771.5086
46	63	Subject-208	1/13/2021	Positive	Positive	Positive	Positive	Positive	178	2240.12325	Norco	0	4341.06387
47	64	Subject-083	12/30/2020	Positive	Positive	Positive	Positive	Positive	248949.1671	218000	Westminster	4	42287.26271
48	65	Subject-017	12/23/2020	Negative	Negative	Negative	Negative	Negative	0	0	Westminster	3	0
49	66	Subject-168	1/11/2021	Positive	Positive	Positive	Positive	Positive	408000	127	Westminster	0	224.736627
50	67	Subject-088	12/30/2020	Positive	Positive	Positive	Positive	Positive	296000	69200	Westminster	3	37974.50224
51	68	Subject-213	1/13/2021	Negative	Negative	Negative	Negative	Negative	0	0	Westminster	3	0
52	69	Subject-210	1/13/2021	Negative	Negative	Negative	Negative	Negative	0	0	Norco	3	0
53	71	Subject-145	1/6/2021	Positive	Positive	Positive	Positive	Positive	1440000	40500	Westminster	0	107967.3758
54	73	Subject-108	1/4/2021	Positive	Positive	Positive	Positive	Positive	39200	1260	Westminster	1	1808.353324
55	74	Subject-167	1/11/2021	Positive	Positive	Positive	Positive	Positive	273000	112000	Westminster	5	72905.8407
56	75	Subject-090	12/31/2020	Positive	Positive	Positive	Positive	Positive	919.07946	4730	Norco	3	2923.741968
57	76	Subject-215	1/13/2021	Negative	Negative	Negative	Negative	Negative	0	0	Norco	5	0
58	79	Subject-186	1/13/2021	Negative	Negative	Negative	Negative	Negative	0	0	Westminster	3	0
59	80	Subject-031	12/28/2020	Negative	Negative	Negative	Negative	Negative	0	0	Westminster	3	0
60	82	Subject-181	1/11/2021	Positive	Positive	Positive	Positive	Positive	435	163	Westminster	0	352.8122028
61	84	Subject-054	12/28/2020	Positive	Positive	Positive	Positive	Positive	198672.1006	112000	Norco	2	249581.4455
62	85	Subject-010	12/22/2020	Negative	Negative	Negative	Negative	Negative	0	0	Norco	2	0
63	86	Subject-087	12/30/2020	Negative	Negative	Negative	Negative	Negative	0	0	Westminster	2	0
64	88	Subject-217	1/13/2021	Negative	Negative	Negative	Negative	Negative	0	0	Westminster	3	0
65	89	Subject-098	1/3/2021	Negative	Negative	Negative	Negative	Negative	0	0	Westminster	4	0
66	90	Subject-216	1/13/2021	Positive	Positive	Positive	Positive	Positive	260000	25300	Westminster	3	10540.18633
67	91	Subject-047	12/27/2020	Negative	Negative	Negative	Negative	Positive	520	0	Westminster	1	0
68	92	Subject-020	12/22/2020	Negative	Negative	Negative	Negative	Negative	0	0	Norco	2	0
69	93	Subject-075	12/29/2020	Negative	Negative	Negative	Negative	Negative	0	0	Westminster	3	0
70	94	Subject-220	1/13/2021	Negative	Negative	Negative	Negative	Positive	1.14	0	Westminster	5	0
71	95	Subject-180	1/11/2021	Positive	Positive	Positive	Positive	Positive	3060	3050	Norco	3	20335.15791
72	97	Subject-221	1/13/2021	Negative	Negative	Negative	Negative	Positive	2.19	0	Westminster	4	0
73	98	Subject-182	1/11/2021	Negative	Negative	Negative	Negative	Negative	0	0	Norco	3	2.391659993
74	99	Subject-222	1/13/2021	Negative	Negative	Negative	Negative	Negative	0	0	Westminster	5	0
75	100	Subject-124	1/4/2021	Negative	Positive	Negative	Positive	Positive	348.17964	35.3	Norco	4	43.28859682
76	101	Subject-036	12/23/2020	Positive	Positive	Positive	Positive	Positive	4502223.492	502000	Westminster	4	1395249.241
77	103	Subject-223	1/13/2021	Positive	Positive	Positive	Positive	Positive	2.00E+08	16300	Westminster	2	18791.41732
78	104	Subject-032	12/23/2020	Positive	Positive	Positive	Positive	Positive	69880.2994	338000	Westminster	1	271518.6373
79	105	Subject-137	1/5/2021	Positive	Negative	Negative	Negative	Negative	0	0	Norco	2	0
80	106	Subject-227	1/14/2021	Negative	Negative	Negative	Negative	Negative	0	0	Westminster	5	0
81	108	Subject-011	12/22/2020	Negative	Positive	Negative	Negative	Positive	530.75313	0	Westminster	3	0
82	109	Subject-002	12/22/2020	Positive	Positive	Positive	Positive	Positive	2920000	2150	Westminster	4	4369.456458
83	112	Subject-101	1/3/2021	Negative	Negative	Negative	Negative	Negative	0	0	Westminster	3	0
84	117	Subject-034	12/23/2020	Positive	Positive	Positive	Positive	Positive	16900000	15200	Westminster	2	17628.33403
85	121	Subject-061	12/28/2020	Negative	Negative	Negative	Negative	Negative	0	0	Westminster	4	0
86	124	Subject-109	1/5/2021	Positive	Positive	Positive	Positive	Positive	900.86308	8.1	Westminster	2	181.545685
87	128	Subject-141	1/5/2021	Negative	Negative	Negative	Negative	Negative	0	0	Westminster	2	0
88	129	Subject-105	1/3/2021	Negative	Negative	Negative	Negative	Negative	0	0	Westminster	3	0
89	130	Subject-058	12/28/2020	Positive	Positive	Positive	Positive	Positive	2830000	711000	Westminster	1	55007.71455
90	133	Subject-131	1/5/2021	Negative	Positive	Negative	Negative	Positive	9.53169	0	Norco	0	0
91	135	Subject-092	12/31/2020	Positive	Positive	Positive	Positive	Positive	27933.92866	242	Norco	1	1197.020075
92	136	Subject-128	1/4/2021	Negative	Negative	Negative	Negative	Negative	0	0	Westminster	5	0
93	138	Subject-079	12/30/2020	Positive	Positive	Negative	Positive	Positive	25600	436	Westminster	0	488.2534875
94	139	Subject-102	1/3/2021	Negative	Negative	Negative	Negative	Negative	0	0	Westminster	3	0
95	140	Subject-033	12/23/2020	Positive	Positive	Positive	Positive	Positive	2310000	329000	Westminster	2	149540.8249
96	142	Subject-111	1/4/2021	Negative	Negative	Positive	Negative	Negative	0	0	Norco	1	0
97	143	Subject-043	12/24/2020	Positive	Positive	Positive	Positive	Positive	7288.81318	13300	Norco	2	36109.90789
98	144	Subject-148	1/6/2021	Negative	Negative	Negative	Negative	Negative	0	0	Westminster	4	0
99	146	Subject-103	1/3/2021	Negative	Negative	Negative	Negative	Negative	0	0	Westminster	3	0
100	147	Subject-159	1/8/2021	Negative	Negative	Negative	Positive	Positive	16600	0.59952	Norco	1	2.055642163
101	148	Subject-014	12/22/2020	Invalid	Negative	Negative	Negative	Negative	0	0	Norco	3	0
102	149	Subject-226	1/14/2021	Negative	Negative	Negative	Positive	Positive	3.97	9930.90876	Norco	4	923.6547532
103	151	Subject-121	1/4/2021	Negative	Negative	Negative	Negative	Negative	0	0	Westminster	2	0
104	153	Subject-009	12/22/2020	Negative	Negative	Negative	Negative	Negative	0	0	Norco	2	0
105	157	Subject-076	12/29/2020	Negative	Negative	Negative	Negative	Negative	0	0	Westminster	3	0
106	158	Subject-050	12/28/2020	Negative	Negative	Negative	Positive	Positive	2650	0.683	Westminster	1	0
107	164	Subject-049	12/28/2020	Positive	Positive	Positive	Positive	Positive	406000	6250	Westminster	0	12015.25751
108	165	Subject-059	12/28/2020	Positive	Positive	Positive	Positive	Positive	587.99627	482	Norco	3	3221.629266
109	166	Subject-191	1/12/2021	Negative	Positive	Positive	Positive	Positive	12.4	9.6623	Norco	3	22.13412261
110	167	Subject-038	12/23/2020	Positive	Positive	Positive	Positive	Positive	5901.27309	2110	Westminster	0	3197.492251
111	168	Subject-046	12/24/2020	Positive	Positive	Positive	Positive	Positive	35700	80600	Norco	2	24872.60289
112	169	Subject-112	1/4/2021	Negative	Negative	Positive	Negative	Positive	0.612	0	Norco	1	0
113	172	Subject-104	1/3/2021	Negative	Negative	Negative	Negative	Negative	0	0	Westminster	3	0
114	173	Subject-037	12/23/2020	Positive	Positive	Positive	Positive	Positive	145000	539	Westminster	2	2047.662228
115	175	Subject-211	1/13/2021	Negative	Negative	Negative	Negative	Negative	0	0	Norco	4	1.31173217
116	178	Subject-073	12/29/2020	Negative	Negative	Negative	Negative	Negative	0	0	Westminster	3	0
117	182	Subject-039	12/23/2020	Negative	Negative	Negative	Positive	Positive	130.65722	2.36	Norco	4	13.37191517
118	185	Subject-106	1/3/2021	Negative	Negative	Negative	Negative	Negative	0	0	Westminster	3	0
119	187	Subject-008	12/22/2020	Negative	Negative	Negative	Negative	Negative	0	0	Norco	4	0
120	188	Subject-021	12/22/2020	Negative	Invalid	Negative	Negative	Positive	191.49659	0	Westminster	3	0
121	189	Subject-066	12/29/2020	Negative	Negative	Negative	Negative	Negative	0	0	Westminster	1	0
122	191	Subject-171	1/11/2021	Negative	Negative	Negative	Negative	Positive	4.6	0	Norco	0	2.233379254
123	193	Subject-094	12/31/2020	Positive	Positive	Positive	Positive	Positive	106000	4260	Norco	1	37502.06297
124	194	Subject-225	1/14/2021	Positive	Positive	Positive	Positive	Positive	977000	487597.8232	Norco	4	115795.5167
125	195	Subject-057	12/28/2020	Positive	Positive	Positive	Positive	Positive	35700	64	Norco	4	745.7852521
126	197	Subject-147	1/6/2021	Negative	Negative	Negative	Positive	Positive	305	1.68	Westminster	5	10.7002429
127	198	Subject-149	1/6/2021	Negative	Negative	Negative	Negative	Negative	0	0	Westminster	3	0
128	199	Subject-072	12/29/2020	Negative	Negative	Negative	Negative	Positive	3.22	0	Westminster	4	0
129	200	Subject-214	1/13/2021	Negative	Negative	Negative	Negative	Negative	0	0	Norco	4	0
130	201	Subject-107	1/3/2021	Negative	Negative	Negative	Negative	Negative	0	0	Westminster	4	0
131	203	Subject-040	12/23/2020	Negative	Negative	Negative	Negative	Negative	0	0	Norco	2	0
132	205	Subject-048	12/27/2020	Positive	Positive	Negative	Positive	Positive	58800	381	Westminster	3	885.7549656
133	207	Subject-113	1/4/2021	Negative	Positive	Negative	Negative	Positive	5.62	0	Norco	2	0
134	208	Subject-012	12/22/2020	Positive	Positive	Positive	Positive	Positive	872811.5479	376000	Westminster	1	207787.5675
135	209	Subject-097	1/3/2021	Positive	Positive	Positive	Positive	Positive	76800	68.8	Westminster	1	686.8279019
136	210	Subject-136	1/5/2021	Negative	Negative	Negative	Negative	Negative	0	0	Westminster	4	0
137	212	Subject-130	1/4/2021	Negative	Negative	Negative	Negative	Negative	0	0	Westminster	3	0
138	213	Subject-122	1/4/2021	Negative	Negative	Negative	Negative	Negative	0	0	Westminster	5	0
139	215	Subject-025	12/23/2020	Negative	Positive	Negative	Positive	Positive	23.9	5.27	Norco	4	0
140	219	Subject-024	12/23/2020	Positive	Positive	Positive	Positive	Positive	715000	739000	Norco	2	376605.6085
141	220	Subject-172	1/11/2021	Positive	Positive	Positive	Positive	Positive	2400000	1977381.728	Norco	0	514915.5665
142	221	Subject-081	12/30/2020	Positive	Positive	Positive	Positive	Positive	5380	1280	Norco	3	2903.275551
143	224	Subject-089	12/30/2020	Positive	Positive	Positive	Positive	Positive	265286.1969	672000	Norco	3	966667.1565
144	226	Subject-117	1/4/2021	Negative	Negative	Negative	Negative	Negative	0	0	Westminster	3	0
145	228	Subject-135	1/6/2021	Positive	Positive	Positive	Positive	Positive	154000	2110000	Westminster	2	2757632.873
146	229	Subject-095	12/31/2020	Positive	Positive	Positive	Positive	Positive	1238326.488	1330	Norco	3	4049.428211
147	231	Subject-173	1/11/2021	Negative	Negative	Negative	Negative	Negative	0	0	Norco	4	0
148	232	Subject-116	1/4/2021	Negative	Negative	Negative	Negative	Negative	0	0	Westminster	4	0
149	233	Subject-197	1/12/2021	Positive	Positive	Positive	Positive	Positive	1380000	310044.798	Norco	3	52552.8472
150	234	Subject-078	12/29/2020	Positive	Positive	Positive	Positive	Positive	4460000	4720	Norco	2	18763.80648
151	235	Subject-060	12/28/2020	Negative	Negative	Negative	Negative	Positive	15.3	0	Westminster	0	0
152	236	Subject-071	12/29/2020	Positive	Positive	Positive	Positive	Positive	95631.00327	10400	Norco	3	26845.94026
153	239	Subject-053	12/28/2020	Positive	Negative	Negative	Negative	Negative	0	0	Westminster	5	0
154	240	Subject-013	12/22/2020	Positive	Positive	Positive	Positive	Positive	173000	1780	Westminster	3	8282.770642
155	241	Subject-100	1/4/2021	Negative	Negative	Negative	Negative	Positive	26.77941	0	Westminster	3	5.218870797
156	242	Subject-041	12/24/2020	Positive	Positive	Positive	Positive	Positive	5300000	32500	Norco	2	18513.96152
157	244	Subject-126	1/4/2021	Negative	Negative	Negative	Positive	Positive	6.12	3.44	Norco	2	0
158	249	Subject-114	1/4/2021	Invalid	Negative	Positive	Positive	Positive	1.84	1.01	Norco	1	0
159	250	Subject-018	12/22/2020	Negative	Negative	Negative	Negative	Positive	23.9	0	Westminster	3	0
160	257	Subject-118	1/4/2021	Positive	Positive	Positive	Positive	Positive	55730.0724	171000	Westminster	1	72319.23685
161	258	Subject-224	1/14/2021	Positive	Positive	Positive	Positive	Positive	150000	1641145.243	Norco	3	264909.9194
162	260	Subject-123	1/4/2021	Negative	Negative	Negative	Negative	Negative	0	0	Westminster	4	0
163	261	Subject-052	12/28/2020	Negative	Negative	Negative	Negative	Positive	0.632	0	Westminster	4	0
164	263	Subject-140	1/5/2021	Negative	Negative	Negative	Negative	Negative	0	0	Westminster	4	0
165	267	Subject-016	12/22/2020	Positive	Positive	Negative	Positive	Positive	12.58133	2.48	Westminster	1	113.9391825
166	268	Subject-044	12/24/2020	Negative	Positive	Positive	Positive	Positive	50328.94909	11.2	Norco	3	0
167	269	Subject-169	1/11/2021	Positive	Positive	Positive	Positive	Positive	225000	23840.39038	Norco	0	164578.2746
168	275	Subject-119	1/4/2021	Negative	Negative	Negative	Negative	Negative	0	0	Westminster	3	0
169	276	Subject-184	1/11/2021	Positive	Positive	Positive	Positive	Positive	33300	10.3	Westminster	0	1513.458965
170	279	Subject-143	1/6/2021	Positive	Positive	Positive	Positive	Positive	216981.561	10300	Westminster	3	18565.77592
